# Supplementary material for: Targeting a Conserved Lysine in the Hydrophobic Pocket of HIV-1 gp41 Improves Small Molecule Antiviral Activity
Source: Viruses. 2022 Dec 2;14(12):2703. doi: 10.3390/v14122703 (PMC9784957; doi:10.3390/v14122703)
Supplement: Supplementary file 1 [file viruses-14-02703-s001.zip]

Archive with 1 entries (1 files):
- viruses-2037139-supplementary.pdf
